# Supplementary material for: Combining citizen science, phylogenetics, and bioacoustics to inform taxonomy and conservation of the Near Threatened Proceratophrys paviotii (Anura, Odontophrynidae)
Source: PeerJ. 2024 Oct 23;12:e17990. doi: 10.7717/peerj.17990 (PMC11512549; doi:10.7717/peerj.17990)
Supplement: Supplemental Information 2 [file peerj-12-17990-s002.fasta]

>PP442191_Ppaviotii_RBF2552_ES
ACTTGTTCTTTAAATGAGGACTAGTATGAATGGCATCACGAAGGTTATACTGTCTCCTTTCTCTAATCAGTGAAACTAATCTTCCCGTGAAGAAGCGGGAATCCACATATAAGACGAGAAGACCCTATGGAGCTTTAAACGAAATAACAACTACCACAACAAACACTAACTCCAGAAAATTAACTTTTACCTTGGTATTTTGTCTATTAGTTTTAGGTTGGGGTGACCGCGGAGCAAAAAACAACCTCCGCACTGAACGGGACTTACCCTAAACAAAAAACTACAACTTTATGTATCAGCATACTGACATTAATTGACCCAATAATTTGATCAACGAACCAAGTTACCCTAGGGATAACAGCGCAATCCATTTCAAGAGCCCCTATCGACAAATGGGTTTACGACCTCGATGTTGGATCAGGGTCTCCTGGTGGTGCAGCCGCTACTAAAG
>PP442192_Ppaviotii_RBF2553_ES
ACTTGTTCTTTAAATGAGGACTAGTATGAATGGCATCACGAAGGTTATACTGTCTCCTTTCTCTAATCAGTGAAACTAATCTTCCCGTGAAGAAGCGGGAATCCACATATAAGACGAGAAGACCCTATGGAGCTTTAAACGAAATAACAACTACCACAACAAACACTAACTCCAGAAAATTAACTTTTACCTTGGTATTTTGTCTATTAGTTTTAGGTTGGGGTGACCGCGGAGCAAAAAACAACCTCCGCACTGAACGGGACTTACCCTAAACAAAAAACTACAACTTTATGTATCAGCATACTGACATTAATTGACCCAATAATTTGATCAACGAACCAAGTTACCCTAGGGATAACAGCGCAATCCATTTCAAGAGCCCCTATCGACAAATGGGTTTACGACCTCGATGTTGGATCAGGGTCTCCTGGTGGTGCAGCCGCTACTAAA-
>PP442193_Ppaviotii_RBF2554_ES
ACTTGTTCTTTAAATGAGGACTAGTATGAATGGCATCACGAAGGTTATACTGTCTCCTTTCTCTAATCAGTGAAACTAATCTTCCCGTGAAGAAGCGGGAATCCACATATAAGACGAGAAGACCCTATGGAGCTTTAAACGAAATAACAACTACCACAACAAACACTAACTCCAGAAAATTAACTTTTACCTTGGTATTTTGTCTATTAGTTTTAGGTTGGGGTGACCGCGGAGCAAAAAACAACCTCCGCACTGAACGGGACTTACCCTAAACAAAAAACTACAACTTTATGTATCAGCATACTGACATTAATTGACCCAATAATTTGATCAACGAACCAAGTTACCCTAGGGATAACAGCGCAATCCATTTCAAGAGCCCCTATCGACAAATGGGTTTACGACCTCGATGTTGGATCAGGGTCTCCTGGTGGTGCAGCCGCTACTAAA-
